# Supplementary material for: VeChat: correcting errors in long reads using variation graphs
Source: Nat Commun. 2022 Nov 4;13:6657. doi: 10.1038/s41467-022-34381-8 (PMC9636371; doi:10.1038/s41467-022-34381-8)
Supplement: Supplementary file 4 — Supplementary Data 1-3 [file 41467_2022_34381_MOESM4_ESM.xlsx]

## Sheet: Supplementary Data 1
		Polyploid genome data						Metagenome dataset (Low complexity)				Metagenome dataset (High complexity)
								Low complexity	SpeciesNames	mANI		High complexity	SpeciesNames	mANI		SpeciesNames	StrainNumber
	ploidy=2							GCF_000758265.1	Achromobacter xylosoxidans	98.4337		GCF_000758265.1	Achromobacter xylosoxidans	98.4313		Methanosarcina mazei	5
		Assembly(NCBI)	ANI(%)					GCF_000967095.2	Achromobacter xylosoxidans	98.4337		GCF_000967095.2	Achromobacter xylosoxidans	98.4313		Methanosarcina barkeri	5
		GCA_000005845.2_ASM584v2	98					GCF_000165925.1	Bacillus atrophaeus	98.4259		GCF_000015885.1	Actinobacillus pleuropneumoniae	98.5821		Methanococcus maripaludis	5
		GCA_002058765.1_ASM205876v1						GCF_000385965.2	Bacillus atrophaeus	98.4259		GCF_000016685.1	Actinobacillus pleuropneumoniae	98.6574		Xanthomonas albilineans	5
								GCF_000408885.1	Bacillus licheniformis	98.901		GCF_000020405.1	Actinobacillus pleuropneumoniae	98.6574		Xylella fastidiosa	5
	ploidy=3							GCF_000746885.1	Bacillus licheniformis	98.901		GCF_000163615.2	Aggregatibacter actinomycetemcomitans	97.5348		Riemerella anatipestifer	4
								GCF_000155085.1	Clostridium sporogenes	95.1602		GCF_000241025.1	Aggregatibacter actinomycetemcomitans	99.5437		Paenibacillus polymyxa	4
		GCA_000005845.2_ASM584v2	96-98					GCF_000973705.1	Clostridium sporogenes	95.1602		GCF_001191585.1	Aggregatibacter actinomycetemcomitans	99.5437		Alteromonas macleodii	4
		GCA_002058765.1_ASM205876v1						GCF_000093145.3	Comamonas testosteroni	92.7118		GCF_000020585.3	Alteromonas macleodii	98.5069		Pseudomonas chlororaphis	4
		GCA_010725135.1_ASM1072513v1						GCF_000168855.1	Comamonas testosteroni	92.7118		GCF_000310085.1	Alteromonas macleodii	99.9888		Arcobacter butzleri	3
								GCF_000367725.2	Coxiella burnetii	99.1961		GCF_000439555.1	Alteromonas macleodii	98.512		Citrobacter freundii	3
	ploidy=4							GCF_000767035.1	Coxiella burnetii	99.1961		GCF_000439575.1	Alteromonas macleodii	99.9888		Ralstonia solanacearum	3
								GCF_000971605.1	Flavobacterium psychrophilum	99.8881		GCF_000011945.1	Anaplasma marginale	98.8784		Aggregatibacter actinomycetemcomitans	3
		GCA_000005845.2_ASM584v2	96-99					GCF_000971645.1	Flavobacterium psychrophilum	99.8858		GCF_000495495.1	Anaplasma marginale	98.8784		Actinobacillus pleuropneumoniae	3
		GCA_002058765.1_ASM205876v1						GCF_000092585.1	Mycoplasma gallisepticum	98.5451		GCF_000014025.1	Arcobacter butzleri	97.3556		Rhodococcus erythropolis	3
		GCA_010725135.1_ASM1072513v1						GCF_000286695.1	Mycoplasma gallisepticum	98.5451		GCF_000215345.2	Arcobacter butzleri	97.3347		Mycoplasma gallisepticum	3
		GCA_010724935.1_ASM1072493v1						GCF_000454045.1	Rhodococcus erythropolis	98.6766		GCF_000284355.1	Arcobacter butzleri	97.3556		Anaplasma marginale	2
								GCF_000696675.1	Rhodococcus erythropolis	98.6766		GCF_000165925.1	Bacillus atrophaeus	98.4284		Rhodopseudomonas palustris	2
								GCF_000147775.2	Sinorhizobium meliloti	98.9638		GCF_000385965.2	Bacillus atrophaeus	98.4284		Streptococcus thermophilus	2
								GCF_000304415.1	Sinorhizobium meliloti	98.9638		GCF_000217835.1	Bacillus coagulans	94.8945		Pseudomonas mendocina	2
												GCF_001039495.1	Bacillus coagulans	94.8945		Chlamydia muridarum	2
												GCF_000408885.1	Bacillus licheniformis	79.0033		Propionibacterium freudenreichii	2
												GCF_000017885.1	Bacillus pumilus	78.7105		Methanobacterium formicicum	2
								SpeciesNames	StrainNumber			GCF_000709755.1	Bartonella bacilliformis	99.097		Bifidobacterium bifidum	2
								Sinorhizobium meliloti	2			GCF_000709775.1	Bartonella bacilliformis	99.097		Clostridium perfringens	2
								Rhodococcus erythropolis	2			GCF_000273525.1	Bifidobacterium bifidum	98.9725		Comamonas testosteroni	2
								Mycoplasma gallisepticum	2			GCF_001281345.1	Bifidobacterium bifidum	98.9725		Bacillus atrophaeus	2
								Comamonas testosteroni	2			GCF_000006685.1	Chlamydia muridarum	98.9681		Bartonella bacilliformis	2
								Clostridium sporogenes	2			GCF_000175535.1	Chlamydia muridarum	98.9681		Achromobacter xylosoxidans	2
								Achromobacter xylosoxidans	2			GCF_000521945.1	Citrobacter freundii	93.0731		Xenorhabdus bovienii	2
								Bacillus atrophaeus	2			GCF_000783995.1	Citrobacter freundii	93.0731		Mannheimia haemolytica	2
								Bacillus licheniformis	2			GCF_001037495.1	Citrobacter freundii	87.166		Vibrio nigripulchritudo	2
								Coxiella burnetii	2			GCF_000009685.1	Clostridium perfringens	98.3932		Clostridium sporogenes	2
								Flavobacterium psychrophilum	2			GCF_000013285.1	Clostridium perfringens	98.3932		Bacillus coagulans	2
												GCF_000155085.1	Clostridium sporogenes	95.13		Bacillus licheniformis	1
												GCF_000973705.1	Clostridium sporogenes	95.13		Bacillus pumilus	1
								mANI: max ANI value between the query genome and all other genomes				GCF_000093145.3	Comamonas testosteroni	92.7118
												GCF_000168855.1	Comamonas testosteroni	92.7118
												GCF_000376645.1	Mannheimia haemolytica	98.8556
												GCF_000427275.1	Mannheimia haemolytica	98.8556
												GCF_000762265.1	Methanobacterium formicicum	98.5739
												GCF_000953115.1	Methanobacterium formicicum	98.5739
												GCF_000011585.1	Methanococcus maripaludis	96.9337		mANI: max ANI value between the query genome and all other genomes
												GCF_000016125.1	Methanococcus maripaludis	91.5394
												GCF_000017225.1	Methanococcus maripaludis	91.0069
												GCF_000018485.1	Methanococcus maripaludis	91.5394
												GCF_000220645.1	Methanococcus maripaludis	96.9337
												GCF_000969985.1	Methanosarcina barkeri	91.5047
												GCF_000970025.1	Methanosarcina barkeri	99.3674
												GCF_000970065.1	Methanosarcina barkeri	99.3674
												GCF_000970305.1	Methanosarcina barkeri	86.5671
												GCF_001027005.1	Methanosarcina barkeri	99.2787
												GCF_000007065.1	Methanosarcina mazei	98.7948
												GCF_000970165.1	Methanosarcina mazei	99.1706
												GCF_000970185.1	Methanosarcina mazei	98.558
												GCF_000970225.1	Methanosarcina mazei	98.7948
												GCF_000970245.1	Methanosarcina mazei	99.1706
												GCF_000025385.1	Mycoplasma gallisepticum	98.3454
												GCF_000092585.1	Mycoplasma gallisepticum	98.5451
												GCF_000286695.1	Mycoplasma gallisepticum	98.5451
												GCF_000146875.3	Paenibacillus polymyxa	89.8088
												GCF_000237325.1	Paenibacillus polymyxa	94.715
												GCF_000597985.1	Paenibacillus polymyxa	99.7423
												GCF_000785455.1	Paenibacillus polymyxa	99.7423
												GCF_000091725.1	Propionibacterium freudenreichii	98.8892
												GCF_000940845.1	Propionibacterium freudenreichii	98.8892
												GCF_000264555.1	Pseudomonas chlororaphis	98.6695
												GCF_000281915.1	Pseudomonas chlororaphis	95.2952
												GCF_000698865.1	Pseudomonas chlororaphis	98.6695
												GCF_000761195.1	Pseudomonas chlororaphis	97.1546
												GCF_000016565.1	Pseudomonas mendocina	88.2093
												GCF_000204295.1	Pseudomonas mendocina	88.2093
												GCF_000009125.1	Ralstonia solanacearum	91.2865
												GCF_000825805.1	Ralstonia solanacearum	96.9302
												GCF_001373335.1	Ralstonia solanacearum	96.9302
												GCF_000454045.1	Rhodococcus erythropolis	98.6991
												GCF_000696675.1	Rhodococcus erythropolis	98.6991
												GCF_000975175.1	Rhodococcus erythropolis	98.695
												GCF_000177255.2	Rhodopseudomonas palustris	90.0617
												GCF_000195775.1	Rhodopseudomonas palustris	90.0617
												GCF_000183155.1	Riemerella anatipestifer	99.4059
												GCF_000295655.1	Riemerella anatipestifer	99.5598
												GCF_000734055.1	Riemerella anatipestifer	99.5598
												GCF_001051115.1	Riemerella anatipestifer	99.4059
												GCF_000011825.1	Streptococcus thermophilus	98.7377
												GCF_000971665.1	Streptococcus thermophilus	98.7377
												GCF_000723765.1	Vibrio nigripulchritudo	96.8487
												GCF_000801275.2	Vibrio nigripulchritudo	96.8487
												GCF_000087965.2	Xanthomonas albilineans	98.9796
												GCF_000962995.1	Xanthomonas albilineans	98.841
												GCF_000963055.1	Xanthomonas albilineans	99.4047
												GCF_000963065.1	Xanthomonas albilineans	99.4047
												GCF_000963155.1	Xanthomonas albilineans	98.841
												GCF_000027225.1	Xenorhabdus bovienii	94.4108
												GCF_000973125.1	Xenorhabdus bovienii	94.4108
												GCF_000006725.1	Xylella fastidiosa	96.5834
												GCF_000007245.1	Xylella fastidiosa	98.6849
												GCF_000019325.1	Xylella fastidiosa	98.1168
												GCF_000698805.1	Xylella fastidiosa	98.4019
												GCF_000698825.1	Xylella fastidiosa	98.6849

## Sheet: Supplementary Data 2
Simulated metagenome dataset (Low complexity)				Simulated metagenome dataset (High complexity)
CAMI_genome_id	average sequencing coverage			CAMI_genome_id	average sequencing coverage
710127_0seq	12.6			305_11seq	11
1159198_0seq	13.2			1434109_0seq	12.2
471871_0seq	13.9			2162_0seq	13
698936_0seq	16.2			1300258_0seq	13.1
96345_11seq	19.1			426368_0seq	13.2
1136179_0seq	22.3			1053692_0seq	14.7
399795_0seq	22.5			267377_0seq	14.9
96345_14seq	24.5			1004786_0seq	15.3
720555_0seq	25.7			264199_0seq	15.5
1289591_0seq	26			658600_0seq	15.7
1239783_0seq	30.6			1228997_0seq	15.9
1509_5seq	31			195103_0seq	16.6
766760_0seq	34.5			1316932_0seq	18.2
562971_1seq	37.6			402880_0seq	18.2
1402_1seq	37.9			40576_0seq	18.9
688245_0seq	38			796385_0seq	19.5
1293501_0seq	46.8			1167634_0seq	19.8
1167634_0seq	59.2			1434117_0seq	20.7
1321945_0seq	62.3			2162_1seq	20.7
1230587_0seq	68			1308_0seq	21.1
				1300257_0seq	21.9
				155920_1seq	21.9
				267608_0seq	22.2
				349520_0seq	22.8
				1293906_0seq	22.9
				380358_0seq	23.3
				754252_0seq	24.8
				693978_0seq	25.3
				29447_8seq	25.8
				367737_0seq	25.8
				86192_0seq	25.8
				1833_2seq	26.4
				398513_1seq	26.4
				314275_0seq	26.6
				546_4seq	27.1
				1311759_0seq	27.2
				1239783_0seq	27.5
				243161_0seq	27.5
				234826_0seq	27.7
				66712_1seq	27.7
				183190_0seq	27.9
				754507_0seq	29.2
				1434115_0seq	30.5
				1159198_0seq	30.7
				1434108_0seq	30.7
				160492_0seq	31.6
				941639_0seq	31.7
				1293910_0seq	31.8
				399739_0seq	31.9
				537457_0seq	32.3
				29447_11seq	32.6
				1434107_0seq	32.9
				29447_4seq	33.2
				471871_0seq	34.1
				1052684_0seq	35.1
				195102_0seq	35.4
				562971_1seq	35.8
				708616_0seq	36.8
				258594_0seq	37.8
				1413214_0seq	39.3
				1001585_0seq	39.6
				1401256_0seq	40.5
				1038921_0seq	40.6
				434271_0seq	42.1
				1434106_0seq	42.2
				192952_0seq	42.8
				546_11seq	43.1
				29447_12seq	44.7
				587753_1seq	45.5
				1400137_0seq	45.6
				1434114_0seq	45.6
				1412840_0seq	46.1
				444158_0seq	46.4
				944546_0seq	48.1
				315750_0seq	49.7
				720555_0seq	51.2
				766760_0seq	52.2
				694569_0seq	52.3
				710127_0seq	52.3
				652103_0seq	53
				1509_5seq	54.5
				1238450_0seq	54.9
				1398_3seq	55.5
				416269_0seq	56.7
				1406_3seq	57.3
				688245_0seq	60.1
				399795_0seq	62.2
				34085_1seq	63.4
				1037915_0seq	63.7
				1289591_0seq	63.7
				1681_10seq	65.7
				305_16seq	68.3
				1136179_0seq	68.7
				1354240_0seq	69
				405440_0seq	79
				28173_1seq	90.6
				272556_1seq	91
				1434113_0seq	92.4
				1036172_0seq	95.8
				406818_0seq	126.9

## Sheet: Supplementary Data 3
		Real sequencing data sets
		Yeast pseudo-diploid genome data						Mock community : natural whey starter culture data (NWC).						Mock community : Microbial 10-plex data.
		Strains	ANI(%)
		N44	98.4					Strains	GenBank no	ANI between two strains in the same species (%)				Species Names (No. of strains)	Strain Names	ANI between two strains in the same species (%)
		CBS432												Bacillus cereus (1)	Bacillus_cereus_ATCC_14579
		URL:https://yjx1217.github.io/Yeast_PacBio_2016/data/						Streptococcus thermophilus isolate NWC 1 1	CP029252.1	99.99				Escherichia coli (2)	Escherichia_coli_str_K-12_substr_MG1655	98.5
															Escherichia_coli_W_ATCC_9637
								Streptococcus thermophilus isolate NWC 2 1	CP031021.1					Klebsiella pneumoniae(1)	Klebsiella_pneumoniae_str_ATCC_BAA-2146
														Listeria monocytogenes(1)	Listeria_monocytogenes_str_CFSAN008100
								Lactobacillus delbrueckii subsp.lactis isolate NWC 1 2	CP029250.1	99.24				Neisseria meningitidis(1)	Neisseria_meningitidis_FAM18
														Shigella sonnei(1)	Shigella_sonnei_str_CFSAN030807
								Lactobacillus delbrueckii subsp.lactis isolate NWC 2 2	CP031023.1					Staphylococcus aureus(2)	Staphylococcus_aureus_HPV107	97.5
															Staphylococcus_aureus_subsp_aureus_str_ATCC_25923
								Lactobacillus helveticus isolate NWC 2 4	CP031018.1	98.03
								Lactobacillus helveticus isolate NWC 2 3	CP031016.1
